# Supplementary material for: Association Between Self-Reported Dietary Intake Questionnaires and Objective Measures in an Inpatient Cross-Sectional Study
Source: Nutrients. 2026 Jan 31;18(3):468. doi: 10.3390/nu18030468 (PMC12899283; doi:10.3390/nu18030468)
Supplement: Supplementary file 1 [file nutrients-18-00468-s001.zip]

Archive with 1 entries (1 files):
- nutrients-4099237-supplementary.pdf
